# Supplementary material for: Functional Suppression of CLOCK Activity in Ventromedial Hypothalamic Prodynorphin Neurons Alters Locomotor Activity and Rapid Eye Movement Sleep
Source: Neurol Int. 2025 Dec 25;18(1):5. doi: 10.3390/neurolint18010005 (PMC12844858; doi:10.3390/neurolint18010005)
Supplement: Supplementary file 1 [file neurolint-18-00005-s001.zip › Supplementary File_S1.xlsx]

## Sheet: Figure_1
										Figure 1C
									ZT	EYFP							mClkΔ19
									1	0	0.525	6.6625	0	584.7	25.35	100.025	214.038	300.6	104.275	88.725	0	0.0625
									2	1.8	0.15	0.0125	168.225	214.5	0.2125	30.975	0	0.175	8.275	89.35	154.65	0.0125
									3	97.25	45.8	5.6	87.65	0	0	0	0	2.05	56.375	17.625	6.65	151.5
									4	0	0	0	0	31.15	25.675	0.75	0	0	2.4375	0	0	189.825
									5	0	19.925	3.45	0	3.55	0.1125	1	0.0875	20.05	1.2625	0	0	0
									6	14.775	0.125	0.275	7.5875	0	0	0.675	0	0	29.775	0	166.9	0
									7	11.125	0	0	0	0	7.025	0	0.125	2.875	0.2	0	0	0.5625
									8	0	0	0	0	7.35	0	26.125	0	0	0.85	0	108.05	0
									9	0	60.9625	1.8	1.425	0.075	0	5.825	0.975	15.775	41.65	44.9	0.575	57.9375
									10	17.025	0	0	0	0	0	0	0	0.1375	1.125	0	21.35	0
									11	0	0	35.65	67.4375	7.6625	217.7	1.4	0.4125	0	32.9125	18.6	0	203.8
Figure 1D			Figure 1E						12	41.4	34.9625	105.963	0	42.5375	31.9125	166.1	3.8125	47.4375	29.6125	78.125	192.875	112.963
Running wheel counts			Acrophase						13	0	130.713	51.2875	261.25	0	235.05	106.125	49.225	183.225	56.3625	156.95	167.513	283.763
EYFP	mClkΔ19		EYFP	mClkΔ19					14	77.625	293.9	161.575	414.05	89.3125	407.363	347.25	421.475	480.025	101.438	0.0125	338.975	393.738
2634.54	3888.41		19	15					15	254.738	170.088	264.563	385.175	0.0375	467.762	600.438	775.013	695.6	25.5125	108.863	457.575	347.475
3028.51	7214.95		19	18					16	116.688	118.513	113.188	462.463	200.537	423.15	544.612	541.7	697.8	0.175	0	471.938	308.6
3688.56	751.213		23	18					17	223.1	246.6	375.8	557.113	528.7	459.375	490.2	325.475	614.825	2.2	0	361.563	165.425
4223.93	815.95		17	15					18	284.588	0.125	318.9	523.138	567.763	485.9	596.75	661.188	806.8	107.425	21.75	356.05	134.288
6460.43	3161.91		22	16					19	414.175	455.275	453.625	233.475	684.763	558.237	464.413	2.075	767.838	18.475	23.875	226.375	1.325
5516.38	2355.98		19	14					20	386.425	414.575	438.55	390.388	610.625	552.263	90.05	104.175	651.813	7.85	0	115.063	0.2875
4346.38			15						21	380.025	60.275	62.475	6.025	662.075	549.55	0	422.262	682.538	30.625	0	0	2.675
Unpaired t-test	t = 1.173 df = 12 p = 0.2657		Unpaired t-test	t = 2.442 df = 12 p = 0.0327					22	143.8	399.275	469.625	122.05	843.862	519.25	321.625	0.35	430.388	25.7375	33.7	15.8125	1.025
									23	98.2125	432.9	527.063	263.025	702.938	387.825	352.238	105	429.675	44.775	69.775	0	0
Figure 1F			Figure 1G			Figure 1H			24	71.7875	143.825	292.5	273.45	678.288	162.662	99.8	261.025	385.325	21.8875	63.7	0	0.7125
Running wheel counts in 12h-light phase			Running wheel counts in 12h-dark phase			Running wheel counts in post 6h-dark phase			Two-way ANOVA	F (23, 264) = 1.873	p = 0.0105
EYFP	mClkΔ19		EYFP	mClkΔ19		EYFP	mClkΔ19		EYFP - mClkΔ19			Šídák's multiple comparisons test
183.375	219.45		2451.16	3668.96		1494.42	894.888		ZT	p value
162.45	389.1		2866.06	6825.85		1906.12	3347.57		1	>0.9999
159.413	308.75		3529.15	442.463		2243.84	149.35		2	>0.9999
332.325	337.325		3891.6	478.625		1288.41	191.05		3	>0.9999
891.525	651.05		5568.9	2510.86		4182.55	357.25		4	>0.9999
307.988	716.663		5208.39	1639.31		2729.79	6.025		5	>0.9999
332.875			4013.5			1328.12			6	>0.9999
Mann Whitney test	p = 0.1807 U = 11		Mann Whitney test	p = 0.1807 U = 11		Mann Whitney test	p = 0.035 U = 6		7	>0.9999
									8	>0.9999
Figure 1I			Figure 1J			Figure 1K			9	>0.9999
Circadian index in REM sleep			Circadian index in NREM sleep			Circadian index in wakefulness			10	>0.9999
EYFP	mClkΔ19		EYFP	mClkΔ19		EYFP	mClkΔ19		11	>0.9999
42.2886	17.6265		31.5847	5.1468		-24.5326	-5.27365		12	>0.9999
23.9254	37.3967		10.1174	20.914		-14.3361	-18.0251		13	>0.9999
27.0998	24.5815		29.919	21.1944		-21.3459	-17.6471		14	>0.9999
45.7031	34.3842		26.3289	11.15		-20.6643	-10.865		15	0.9997
25.775	10.2078		10.5244	11.4999		-9.12785	-10.1526		16	>0.9999
43.3579	2.6484		21.2049	-1.84548		-18.6859	1.34702		17	0.7871
40.5831			32.7456			-21.6534			18	>0.9999
24.8762			17.8897			-15.1774			19	0.027
Unpaired t-test	t = 2.12 df = 12 p = 0.0555		Unpaired t-test	t = 2.296 df = 12 p = 0.0405		Unpaired t-test	t = 2.447 df = 12 p = 0.0307		20	0.0731
									21	>0.9999
									22	0.01
									23	0.0341
									24	0.9869

## Sheet: Figure_2
	Figure 2A																Figure 2E																Figure 2I
	Time in REM sleep (%)																Time in NREM sleep (%)																Time in wakefulness (%)
ZT	EYFP								mClkΔ19							ZT	EYFP								mClkΔ19							ZT	EYFP								mClkΔ19
1	2.88889	1.77778	0	0.33333	0	0	0	3	0	0	0	0	0	0		1	29.1111	18.3333	11.3333	15	25.2222	1.11111	4.55556	15.8889	0	0	0	7	0	0		1	68	79.8889	88.6667	84.6667	74.7778	98.8889	95.4444	81.1111	100	100	100	93	100	100
2	6.77778	4.33333	9.44444	5.55556	8.88889	3.11111	12.8889	7.66667	0	6.11111	3.88889	3	1.66667	3.55556		2	52.4444	45.6667	48.2222	54.5556	58.1111	54.2222	60.8889	52.3333	0	75.7778	47.1111	44.6667	49.5556	55.4444		2	40.7778	50	42.3333	39.8889	33	42.6667	26.2222	40	100	18.1111	49	52.3333	48.7778	41
3	6.22222	5.44444	11.7778	7.88889	2.11111	7.22222	3.77778	11.1111	0	5.22222	11.1111	4.11111	0	6.22222		3	56.4444	47.5556	68.6667	57.6667	5.77778	43.7778	39.8889	66.8889	14.6667	32	67.3056	44.6667	26.4444	29.6667		3	37.3333	47	19.5556	34.4444	92.1111	49	56.3333	22	85.3333	62.7778	24.3333	51.2222	73.5556	64.1111
4	7	14	4.22222	9.44444	11.1111	12.6667	5.88889	2.33333	4.77778	7.77778	11.2222	11.7778	7	5.66667		4	64.1111	80.2222	52.8889	59.4444	57.3333	78.2222	35.8889	18.8889	51.8889	80.5556	72	51.6667	59.6667	54.6667		4	28.8889	5.77778	42.8889	31.1111	31.5556	9.11111	58.2222	78.7778	43.3333	11.6667	16.7778	36.5556	33.3333	39.6667
5	0	9.22222	4	1.33333	3.55556	2.77778	0	7	12.5556	5	1.44444	1.66667	10	4.55556		5	20	68.7778	33.1111	12.2222	39.1111	19	3.88889	52	57.7778	51.2222	27.5556	17.2222	62.4444	30.1111		5	80	22	62.8889	86.4444	57.3333	78.2222	96.1111	41	29.6667	43.7778	71	81.1111	27.5556	65.3333
6	8	4.22222	8.44444	7.22222	11.8889	11.1111	18.3333	15.7778	7.55556	10.3333	8.47222	8.77778	3.44444	7.33333		6	64.7778	58.2222	48.7778	66.1111	74.8889	82	76.4444	71.6667	52.7778	66.8889	80.8889	56.3333	45.2222	59.6667		6	27.2222	37.5556	42.7778	26.6667	13.2222	6.88889	5.22222	12.5556	39.6667	22.7778	10.4444	34.8889	51.3333	33
7	4.33333	4.33333	3.66667	6.88889	5.33333	1.22222	4.11111	5.11111	9.88889	10.5556	2.33333	9.22222	8.11111	9.33333		7	27.5556	55.8889	33.3333	39.6667	25.5556	29.2222	42.7778	20.8889	65.6667	72.7778	14.8889	70.2222	71.8889	62.2222		7	68.1111	39.7778	63	53.4444	69.1111	69.5556	53.1111	74	24.4444	16.6667	82.7778	20.5556	20	28.4444
8	8.77778	5.88889	12.5556	8.11111	9.77778	17.2222	11.3333	7.44444	13.4444	8.88889	9.66667	7.44444	4.11111	4.33333		8	69.8889	52.8889	65.3333	59.3333	54.7778	76.6667	41.1111	56.6667	54	33.5556	63.2222	54.4444	46.8889	48.7778		8	21.3333	41.2222	22.1111	32.5556	35.4444	6.11111	47.5556	35.8889	32.5556	57.5556	27.1111	38.1111	49	46.8889
9	7.55556	10.6667	15	13.2222	0.55556	6.77778	13	8	3.33333	5.55556	3	10.4444	8.33333	6.22222		9	51.8889	74.8889	50.3333	55.2222	13	34.5556	78.4444	36.7778	59.5556	50.1111	43.5556	41.2222	45.2222	66.4444		9	40.5556	14.4444	34.6667	31.5556	86.4444	58.6667	8.55556	55.2222	37.1111	44.3333	53.4444	48.3333	46.4444	27.3333
10	9.66667	8.22222	3.88889	2.44444	11.8889	3.44444	10.4444	12.7778	10.4444	7	11.5556	5.55556	5.33333	7.66667		10	58	45.2222	55.7778	32.3333	75.7778	29.2222	46	75.8889	55.6667	69.8889	68.5556	37.5556	42.5556	47.7778		10	32.3333	46.5556	40.3333	65.2222	12.3333	67.3333	43.5556	11.3333	33.8889	23.1111	19.8889	56.8889	52.1111	44.4444
11	10.4444	10.6667	8.77778	12.8889	8.22222	13.8889	8.44444	4	8.11111	7.44444	5.22222	11.8889	13.3333	6.44444		11	57.6667	72.6667	47.7778	77.5556	47.7778	70.7778	59	23.2222	33.4444	44.6667	43.1111	62.4444	61.1111	60.3333		11	31.8889	16.6667	43.4444	9.55556	44	15.3333	32.5556	72.7778	58.4444	47.8889	51.6667	25.6667	25.5556	33.2222
12	7.77778	6.11111	7.33333	7.55556	5.55556	6.88889	10.8889	6.33333	4.77778	0	10.4444	1.88889	6.44444	1.11111		12	50.1111	36.3333	36.8889	36	22.6667	49	38.1111	55.1111	46	1.66667	54.6667	42	51.8889	7.88889		12	42.1111	57.5556	55.7778	56.4444	71.7778	44.1111	51	38.5556	49.2222	98.3333	34.8889	56.1111	41.6667	91
13	3.22222	4.77778	1.88889	8.22222	5.77778	0	11.6667	8.77778	0	0	3.33333	8.55556	2.22222	1.88889		13	38.5556	55	11.4444	49.1111	38.8889	0	70	58	0	10.5556	45.2222	43.8889	34.8889	33.1111		13	58.2222	40.2222	86.6667	42.6667	55.3333	100	18.3333	33.2222	100	89.4444	51.4444	47.5556	62.8889	65
14	0	4.22222	8.55556	5	14.1111	0	5	1.66667	0	0	10.6667	6.55556	0	4.55556		14	1.33333	25.4444	39.4444	39.6667	62.3333	0	34.3333	26.7778	0	4.22222	40.7778	54.2222	11.1111	32.8889		14	98.6667	70.3333	52	55.3333	23.5556	100	60.6667	71.5556	100	95.7778	48.5556	39.2222	88.8889	62.5556
15	4.44444	4.11111	6	1.11111	0	0	2.88889	8	1	0	5.11111	8.66667	0	2.77778		15	37.1111	27.7778	35	26.4444	0	38.4444	22.5556	32.2222	35.3333	31	39.4444	50	0	42.5556		15	58.4444	68.1111	59	72.4444	100	61.5556	74.5556	59.7778	63.6667	69	55.4444	41.3333	100	54.6667
16	0	4.66667	1.44444	0	2.55556	6.33333	0	0	2.55556	0	6.11111	0	3.44444	5.88889		16	17.5556	63.2222	11.4444	0	24.2222	59.4444	0	0	57.3333	16.8889	48.8889	6.66667	40.2222	60.8889		16	82.4444	32.1111	87.1111	100	73.2222	34.2222	100	100	40.1111	83.1111	45	93.3333	56.3333	33.2222
17	7.33333	7.55556	7.77778	1	5.88889	0	0	6.11111	4	5.44444	0	0	10	7		17	47.1111	51.6667	39.8889	28.5556	54.8889	0	0	42.1111	59.5556	56.4444	14	0	55.5556	59		17	45.5556	40.7778	52.3333	70.4444	39.2222	100	100	51.7778	36.4444	38.1111	85.8889	100	34.4444	34
18	3	1.66667	2.55556	3.44444	6.77778	0	7.22222	5.88889	0	0	8.22222	0	4.77778	12.7778		18	19.4444	40.6667	23.6667	18.2222	58.6667	7.66667	37.4444	39.1111	6.88889	0	53.5556	23	54.7778	50.6667		18	77.5556	57.6667	73.7778	78.3333	31.7778	92.3333	55.3333	55	93.1111	100	38.2222	77	40.4444	36.5556
19	4.11111	7.22222	0	0	1.66667	7.66667	0	6.66667	0	8.88889	0	5.22222	4.66667	3.88889		19	34.6667	56.2222	10.7778	0	12.7778	74	0	60.5556	20	75.5556	5	71.8889	54.1111	50.2222		19	61.2222	36.5556	89.2222	100	85.5556	18.3333	100	32.7778	80	15.5556	95	22.8889	41.2222	45.8889
20	2.33333	4.55556	2.66667	0	0	0	0	3.88889	7.22222	4.77778	3	0	12.5556	9		20	34.5556	58.8889	25.2222	18.4444	12.2222	0	9.11111	36	71.4444	41.2222	44.4444	3.33333	67.6667	61.4444		20	63.1111	36.5556	72.1111	81.5556	87.7778	100	90.8889	60.1111	21.3333	54	52.5556	96.6667	19.7778	29.5556
21	0	8.88889	6.22222	4.22222	0	2.44444	0	4.88889	15.8889	8.77778	10.6667	0	12.3333	7.55556		21	0.66667	71.8889	44.8889	44.7778	0	43.1111	0	30.8889	67.6667	55.2222	75	48.4444	37.6667	36.4444		21	99.3333	19.2222	48.8889	51	100	54.4444	100	64.2222	16.4444	36	14.3333	51.5556	50	56
22	4	2.22222	0	2.66667	3.33333	0	0	8.88889	10	0	0.444444	6.11111	5.22222	2.88889		22	54.6667	44.6667	0	28	45.6667	22.8889	0	54.7778	49.2222	0	2	82.5556	54.5556	70.4444		22	41.3333	53.1111	100	69.3333	51	77.1111	100	36.3333	40.7778	100	97.5556	11.3333	40.2222	26.6667
23	0	2.22222	3.22222	2	3	8.44444	3	0	4.55556	4.66667	0	1.11111	0	0		23	0	19.6667	27.3333	38.3333	43.3333	64.8889	17.2222	0	36	61.4444	0	6.33333	8	0		23	100	78.1111	69.4444	59.6667	53.6667	26.6667	79.7778	100	59.4444	33.8889	100	92.5556	92	100
24	3.77778	0	0	3.22222	3.44444	9.22222	12.1111	0	7.22222	1.11111	0	0.77778	0	1		24	27.3333	20.8889	28.8889	38	51.7778	58.6667	76.3333	0	39.8889	26.2222	10.6667	32.8889	28.2222	45		24	68.8889	79.1111	71.1111	58.7778	44.7778	32.1111	11.5556	100	52.8889	72.6667	89.3333	66.3333	71.7778	54
Two-way ANOVA	F (23, 288) = 1.912	p = 0.0074		ZT 21: p = 0.0405												Two-way ANOVA	F (23, 288) = 1.326	p = 0.1486														Two-way ANOVA	F (23, 288) = 1.457	p = 0.084
Figure 2B			Figure 2F			Figure 2J
Time in REM sleep (s)			Time in NREM sleep (s)			Time in wakefulness (s)
EYFP	mClkΔ19		EYFP	mClkΔ19		EYFP	mClkΔ19
167.5	191		1372.5	1402.17		2060	2006.83
205.5	161.333		1789	1436.83		1605.5	2001.83
194.167	188.875		1275.67	1442.79		2130.17	1972
170.667	169.167		1342	1429		2087.33	2001.83
188.167	184.5		1357.17	1514.5		2050.5	1901
180.667	182.5		1405.33	1598.5		2014	1818.83
211.5			1191			2197.5
218			1390			1992
Unpaired t-test	t = 1.586 df = 12 p = 0.1388		Unpaired t-test	t = 1.046 df = 12 p = 0.3161		Unpaired t-test	t = 0.8528 df = 12 p = 0.4105
Figure 2C			Figure 2G			Figure 2K
Time of REM sleep in light phase (s)			Time of NREM sleep in light phase (s)			Time of wakefulness in light phase (s)
EYFP	mClkΔ19		EYFP	mClkΔ19		EYFP	mClkΔ19
238.333	224.667		1806	1474.33		1555.67	1901
254.667	221.667		1970	1737.33		1375.33	1641
267.333	235.083		1657.33	1748.58		1675.33	1624
248.667	227.333		1695.33	1588.33		1656	1784.33
236.667	203.333		1500	1688.67		1863.33	1708
259	187.333		1703.33	1569		1637.67	1843.33
297.333			1581			1721.67
271.667			1638.67			1689.67
Unpaired t-test	t = 4.156 df = 12 p = 0.0013		Unpaired t-test	t = 0.8499 df = 12 p = 0.412		Unpaired t-test	t = 1.485 df = 12 p = 0.1632
Figure 2D			Figure 2H			Figure 2L
Time of REM sleep in dark phase (s)			Time of NREM sleep in dark phase (s)			Time of wakefulness in dark phase (s)
EYFP	mClkΔ19		EYFP	mClkΔ19		EYFP	mClkΔ19
96.6667	157.333		939	1330		2564.33	2112.67
156.333	101		1608	1136.33		1835.67	2362.67
121	142.667		894	1137		2585	2320
92.6667	111		988.667	1269.67		2518.67	2219.33
139.667	165.667		1214.33	1340.33		2237.67	2094
102.333	177.667		1107.33	1628		2390.33	1794.33
125.667			801			2673.33
164.333			1141.33			2294.33
Unpaired t-test	t = 1.147 df = 12 p = 0.2739		Unpaired t-test	t = 1.815 df = 12 p = 0.0946		Unpaired t-test	t = 1.797 df = 12 p = 0.0975

## Sheet: Figure_3
Figure 3A																Figure 3B																Figure 3C
Episode counts of REM sleep in 24h																Episode counts of NREM sleep in 24h																Episode counts of wakefuless in 24h
Duration (s)	EYFP								mClkΔ19							Duration (s)	EYFP								mClkΔ19							Duration (s)	EYFP								mClkΔ19
~30	9	15	5	12	12	11	1	9	18	21	20	23	21	13		~30	16	11	20	27	17	9	5	10	18	30	12	40	32	9		~30	116	101	135	146	145	70	67	109	169	163	121	220	151	83
~60	10	18	21	22	22	9	15	21	22	29	24	20	14	9		~60	30	16	35	44	42	11	8	30	38	25	31	56	36	18		~60	18	31	36	49	41	27	11	47	20	24	25	41	35	22
~120	24	25	24	25	27	23	26	21	23	19	17	19	20	19		~120	44	39	60	62	57	16	18	47	61	55	38	102	60	31		~120	7	12	9	11	9	7	6	13	1	6	12	13	17	6
~240	8	11	10	4	5	11	13	13	6	4	9	8	10	13		~240	46	47	52	70	80	31	31	55	60	56	48	75	73	38		~240	6	6	1	1	4	2	5	3	1	3	3	4	9	5
~480	0	0	0	0	0	0	0	0	1	0	0	0	0	0		~480	42	50	43	32	33	43	35	46	37	42	40	26	41	39		~480	7	3	6	4	3	4	4	4	5	4	1	4	3	7
~960	0	0	0	0	0	0	0	0	0	0	0	0	0	0		~960	5	18	3	3	0	17	12	6	5	6	13	1	4	16		~960	8	14	10	14	5	4	2	8	9	7	2	5	6	11
960~	0	0	0	0	0	0	0	0	0	0	0	0	0	0		960~	1	1	0	0	0	0	0	0	0	1	0	0	0	5		960~	18	15	20	16	18	18	19	16	17	16	18	18	18	17
Two-way ANOVA	F (6, 84) = 7.271	p < 0.0001														Two-way ANOVA	F (6, 84) = 0.8936	p = 0.5035														Two-way ANOVA	F (6, 84) = 3.584	p = 0.0033
EYFP - mClkΔ19		Šídák's multiple comparisons test														EYFP - mClkΔ19		Šídák's multiple comparisons test														EYFP - mClkΔ19		Šídák's multiple comparisons test
Duration (s)	p value															Duration (s)	p value															Duration (s)	p value
~30	<0.0001															~30	0.7344															~30	<0.0001
~60	0.7013															~60	0.9128															~60	0.9974
~120	0.0358															~120	0.1727															~120	>0.9999
~240	0.9957															~240	0.9223															~240	>0.9999
~480	>0.9999															~480	0.9994															~480	>0.9999
~960	>0.9999															~960	>0.9999															~960	>0.9999
960~	>0.9999															960~	>0.9999															960~	>0.9999
Figure 3D																Figure 3E																Figure 3F
Episode counts of REM sleep in 12h-light phase																Episode counts of NREM sleep in in 12h-light phase																Episode counts of wakefuless in 12h-light phase
Duration (s)	EYFP								mClkΔ19							Duration (s)	EYFP								mClkΔ19							Duration (s)	EYFP								mClkΔ19
~30	3	9	5	10	5	7	0	7	8	16	14	17	11	7		~30	10	6	10	18	14	9	4	7	8	14	3	18	17	3		~30	74	59	86	101	105	54	43	73	89	104	72	111	76	37
~60	7	9	16	13	16	7	11	10	13	19	16	11	10	5		~60	19	8	20	33	35	6	5	26	23	17	21	32	12	12		~60	12	13	24	32	23	14	7	24	11	15	17	32	22	16
~120	13	16	13	18	18	16	16	14	16	11	9	11	10	9		~120	24	17	35	35	37	13	10	25	31	40	23	49	36	16		~120	5	6	3	4	4	5	5	6	0	4	7	5	12	3
~240	8	7	8	4	2	8	11	9	3	4	6	7	6	7		~240	33	24	35	50	54	24	24	34	30	32	31	43	36	22		~240	4	1	0	1	1	1	2	2	1	1	2	0	6	4
~480	0	0	0	0	0	0	0	0	0	0	0	0	0	0		~480	27	23	28	18	10	26	21	26	21	25	24	16	27	18		~480	5	1	2	3	1	2	3	3	4	1	1	2	0	4
~960	0	0	0	0	0	0	0	0	0	0	0	0	0	0		~960	4	13	3	2	0	8	8	3	2	4	8	1	2	7		~960	5	3	3	8	4	2	1	4	6	4	2	3	3	7
960~	0	0	0	0	0	0	0	0	0	0	0	0	0	0		960~	0	1	0	0	0	0	0	0	0	0	0	0	0	2		960~	6	8	10	5	8	9	9	7	6	6	7	9	8	7
Two-way ANOVA	F (6, 84) = 6.223	p < 0.0001														Two-way ANOVA	F (6, 84) = 0.6756	p = 0.6697														Two-way ANOVA	F (6, 84) = 0.2629	p = 0.9526
EYFP - mClkΔ19		Šídák's multiple comparisons test														EYFP - mClkΔ19		Šídák's multiple comparisons test														EYFP - mClkΔ19		Šídák's multiple comparisons test
Duration (s)	p value															Duration (s)	p value															Duration (s)	p value
~30	<0.0001															~30	>0.9999															~30	0.7474
~60	0.9575															~60	>0.9999															~60	>0.9999
~120	0.0071															~120	0.3237															~120	>0.9999
~240	0.8278															~240	0.9967															~240	>0.9999
~480	>0.9999															~480	>0.9999															~480	>0.9999
~960	>0.9999															~960	>0.9999															~960	>0.9999
960~	>0.9999															960~	>0.9999															960~	>0.9999
Figure 3G																Figure 3H																Figure 3I
Episode counts of REM sleep in 12h-dark phase																Episode counts of NREM sleep in in 12h-dark phase																Episode counts of wakefuless in 12h-dark phase
Duration (s)	EYFP								mClkΔ19							Duration (s)	EYFP								mClkΔ19							Duration (s)	EYFP								mClkΔ19
~30	6	6	0	2	7	4	1	2	10	5	6	6	10	6		~30	6	5	10	9	3	0	1	3	10	16	9	22	15	6		~30	42	42	49	45	40	16	24	36	80	59	49	109	75	46
~60	3	9	5	9	6	2	4	11	9	10	8	9	4	4		~60	11	8	15	11	7	5	3	4	15	8	10	24	24	6		~60	6	18	12	17	18	13	4	23	9	9	8	9	13	6
~120	11	9	11	7	9	7	10	7	7	8	8	8	10	10		~120	20	22	25	27	20	3	8	22	30	15	15	53	24	15		~120	2	6	6	7	5	2	1	7	1	2	5	8	5	3
~240	0	4	2	0	3	3	2	5	3	0	3	1	4	6		~240	13	23	17	20	26	7	7	21	30	24	17	32	37	16		~240	2	5	1	0	3	1	3	1	0	2	1	4	3	1
~480	0	0	0	0	0	0	0	0	1	0	0	0	0	0		~480	15	27	15	14	23	17	14	20	16	17	16	10	14	21		~480	2	2	4	1	2	2	1	1	1	3	0	2	3	3
~960	0	0	0	0	0	0	0	0	0	0	0	0	0	0		~960	1	5	0	1	0	9	4	3	3	2	5	0	2	9		~960	3	11	7	6	1	2	1	4	3	3	0	2	3	4
960~	0	0	0	0	0	0	0	0	0	0	0	0	0	0		960~	1	0	0	0	0	0	0	0	0	1	0	0	0	3		960~	12	7	10	11	10	9	10	9	11	10	11	9	10	10
Two-way ANOVA	F (6, 84) = 2.171	p = 0.0538														Two-way ANOVA	F (6, 84) = 1.804	p = 0.1081														Two-way ANOVA	F (6, 84) = 11.57	p < 0.0001
EYFP - mClkΔ19		Šídák's multiple comparisons test														EYFP - mClkΔ19		Šídák's multiple comparisons test														EYFP - mClkΔ19		Šídák's multiple comparisons test
Duration (s)	p value															Duration (s)	p value															Duration (s)	p value
~30	0.0014															~30	0.1086															~30	<0.0001
~60	0.795															~60	0.3539															~60	0.8004
~120	0.9997															~120	0.2745															~120	>0.9999
~240	0.999															~240	0.056															~240	>0.9999
~480	>0.9999															~480	0.9888															~480	>0.9999
~960	>0.9999															~960	>0.9999															~960	0.999
960~	>0.9999															960~	>0.9999															960~	>0.9999

## Sheet: Figure_4
Figure 4A			Figure 4B			Figure 4C			Figure 4D
Mean frequency of REM sleep in 24h			Mean frequency of NREM sleep in 24h			Mean frequency of wakefulness in 24h			Mean frequency of transitions in 24h
EYFP	mClkΔ19		EYFP	mClkΔ19		EYFP	mClkΔ19			EYFP								mClkΔ19
2.125	2.91667		7.625	9.16667		7.5	9.20833		WAKE-NREM	7.08333	7.125	8.41667	9.45833	8.91667	4.91667	4.04167	7.75	8.66667	8.70833	5.95833	7.125	12.1667	9.58333
2.875	3.04167		7.625	8.91667		7.58333	9.33333		NREM-REM	2.125	2.79167	2.45833	2.625	2.75	2.125	2.29167	2.625	2.91667	2.95833	2.16667	2.75	2.83333	2.625
2.5	2.91667		8.875	7.58333		9.04167	7.66667		NREM-WAKE	4.91667	4.375	6.04167	6.875	6.25	2.79167	2	5.125	5.79167	5.70833	3.75	4.54167	9.29167	7.04167
2.625	2.91667		9.91667	12.5		10.0417	12.75		REM-WAKE	2.125	2.70833	2.41667	2.58333	2.70833	2.16667	2.08333	2.58333	2.91667	2.91667	2.20833	2.58333	2.83333	2.45833
2.75	2.70833		9.54167	10.2083		9.375	9.95833		Two-way ANOVA	F (3, 48) = 0.7991	p = 0.5005
2.25	2.25		5.29167	6.5		5.5	6.33333		EYFP - mClkΔ19		Šídák's multiple comparisons test
2.29167			4.58333			4.75				p value
2.70833			8.08333			8.33333			WAKE-NREM	0.1809
Unpaired t-test	t = 1.850 df = 12 p = 0.0891		Unpaired t-test	t = 1.356 df = 12 p = 0.2		Unpaired t-test	t = 1.338 df = 12 p = 0.2056		NREM-REM	0.9962
									NREM-WAKE	0.3514
									REM-WAKE	0.9964
Figure 4E			Figure 4F			Figure 4G
Mean frequency of REM sleep in 12h-light phase			Mean frequency of NREM sleep in 12h-light phase			Mean frequency of wakefulness in 12h-light phase			Figure 4H
EYFP	mClkΔ19		EYFP	mClkΔ19		EYFP	mClkΔ19		Mean frequency of transitions in 12h-light phase
2.58333	3.33333		9.66667	9.66667		9.25	9.75			EYFP								mClkΔ19
3.41667	3.04167		7.75	11		7.58333	11.25		WAKE-NREM	9	7.16667	10.25	12.4167	11.8333	6.75	5.25	9.5	9.16667	10.25	6.08333	10.75	8.58333	13
3.5	3.75		10.9167	9.16667		10.6667	9.16667		NREM-REM	2.58333	3.33333	3.41667	3.75	3.41667	2.91667	3.16667	3.33333	3.33333	3	2.33333	4	3.58333	3.75
3.75	3.83333		13	13.25		12.8333	13.5833		NREM-WAKE	6.33333	3.91667	7	8.66667	8.41667	3.83333	2.5	6.25	5.91667	7.25	3.75	6.66667	5.33333	9.16667
3.41667	3.08333		12.5	10.8333		12.1667	10.5833		REM-WAKE	2.58333	3.16667	3.33333	3.66667	3.33333	3	2.83333	3.16667	3.33333	2.83333	2.33333	4	3.25	3.75
3.16667	2.33333		7.16667	6.66667		7.25	6.5		Two-way ANOVA	F (3, 48) = 0.0892	p = 0.9657
3.16667			6.08333			5.83333			EYFP - mClkΔ19		Šídák's multiple comparisons test
3.33333			10.0833			9.91667				p value
Unpaired t-test	t = 0.2629 df = 12 p = 0.7921		Unpaired t-test	t = 0.3518 df = 12 p = 0.7311		Unpaired t-test	t = 0.5393 df = 12 p = 0.5996		WAKE-NREM	0.9309
									NREM-REM	>0.9999
									NREM-WAKE	0.9709
Figure 4I			Figure 4J			Figure 4K			REM-WAKE	0.9999
Mean frequency of REM sleep in 12h-dark phase			Mean frequency of NREM sleep in 12h-dark phase			Mean frequency of wakefulness in 12h-darkphase
EYFP	mClkΔ19		EYFP	mClkΔ19		EYFP	mClkΔ19		Figure 4L
1.66667	2.5		5.58333	8.66667		5.75	8.66667		Mean frequency of transitions in 12h-dark phase
2.33333	1.91667		7.5	6.83333		7.58333	7.41667			EYFP								mClkΔ19
1.5	2.08333		6.83333	6		7.41667	6.16667		WAKE-NREM	5.16667	7.08333	6.58333	6.5	6	3.08333	2.83333	6	8.16667	6.66667	5.66667	11.3333	8.91667	5.83333
1.5	2		6.83333	11.75		7.25	11.9167		NREM-REM	1.66667	2.25	1.5	1.5	2.08333	1.33333	1.41667	1.91667	2.5	1.91667	1.91667	1.91667	2.25	2
2.08333	2.33333		6.58333	9.58333		6.58333	9.33333		NREM-WAKE	3.5	4.83333	5.08333	5.08333	4.08333	1.75	1.5	4	5.66667	4.75	3.75	9.41667	6.83333	3.75
1.33333	2.16667		3.41667	6.33333		3.75	6.16667		REM-WAKE	1.66667	2.25	1.5	1.5	2.08333	1.33333	1.33333	2	2.5	1.83333	1.91667	1.91667	2.08333	2.08333
1.41667			3.08333			3.66667			Two-way ANOVA	F (3, 48) = 2.230	p = 0.0967
2.08333			6.08333			6.75			EYFP - mClkΔ19		Šídák's multiple comparisons test
Unpaired t-test	t = 2.486 df = 12 p = 0.0286		Unpaired t-test	t = 2.381 df = 12 p = 0.0347		Unpaired t-test	t = 2.171 df = 12 p = 0.0507			p value
									WAKE-NREM	0.0064
									NREM-REM	0.9736
									NREM-WAKE	0.0298
									REM-WAKE	0.9801

## Sheet: Figure_5
Figure 5B			Figure 5C			Figure 5H			Figure 5I
Latency from first REM (s)			Mean REM cycle length (s)			Latency from first NREM (s)			Mean NREM cycle length (s)
3328	11550		1646.67	1048.84		2380	10266		447.043	361.85
3184	4984		1118.03	1130.28		2536	3904		449.635	421.272
5572	4948		1295.93	1024		336	3688		404.547	485.429
2788	5620		1306.67	1170.24		2128	916		350.616	290.676
4956	5048		1252.06	1157.75		1912	3728		367.79	338.197
5036	6004		1490.04	1490.19		980	4716		663.213	522.949
4960			1447.63			264			773.694
3368			1177.38			2868			389.264
Mann Whitney test	p = 0.0293 U = 7		Kolmogorov-Smirnov test	p = 0.0426 D = 0.7083		Kolmogorov-Smirnov test	p = 0.0093 D = 0.833		Kolmogorov-Smirnov test	p = 0.6204 D = 0.375
Figure 5E			Figure 5F			Figure 5K			Figure 5L
Mean REM cycle length in 12h-light phase (s)			Mean REM cycle length in 12h-darkphase (s)			Mean NREM cycle length in 12h-light phase (s)			Mean NREM cycle length in 12h-dark phase (s)
1147.35	755.846		2420.6	1429.73		340.104	342.804		625.275	380.295
946.244	706.041		2062.57	2034.09		423.13	298.667		471.733	617.44
902.146	826.455		2192.89	1371.68		324.185	399.97		531.951	711.04
845.689	837.364		2459.11	1780.5		258.452	273.714		524.829	309.468
886.1	1053.44		1837.6	1291.86		276.725	305.395		537.4	374.991
973.158	1245.19		2624.5	1744.62		485.976	456.3		1021.9	593.105
974.595			2477.18			560.438			1183.37
985.949			1476			326.067			493.151
Unpaired t-test	t = 0.6635 df = 12 p = 0.5196		Unpaired t-test	t = 3.101 df = 12 p = 0.0092		Unpaired t-test	t = 0.5654 df = 12 p = 0.5822		Kolmogorov-Smirnov test	p = 0.3017 D = 0.500

## Sheet: Figure_6
Figure 7A																Figure 7D
	EYFP								mClkΔ19								EYFP								mClkΔ19
Delta	25.3294	26.2027	24.6028	25.5626	25.9958	25.9926	24.4602	25.9958	31.0026	37.9241	25.5523	25.5523	26.5359	26.0023		Delta	25.5134	26.4119	23.4019	23.1621	26.8461	28.1269	24.4602	26.8461	33.0789	31.4518	24.7448	26.3089	26.5109	24.0426
Theta	27.8563	27.245	26.5903	26.4186	27.9218	25.1188	26.7501	27.9218	29.2225	26.3005	29.9145	29.9145	25.7873	27.9416		Theta	28.5934	25.8018	27.7778	29.8349	25.6355	24.9478	26.7501	25.6355	27.2179	26.1607	29.0448	29.7242	25.8025	28.6615
Sigma	14.3652	14.1636	13.6237	14.5143	14.306	13.6185	14.2092	14.306	14.1873	13.8966	15.9146	15.9146	13.7159	14.2022		Sigma	15.4527	14.107	12.6909	14.5752	12.8334	14.0089	14.2092	12.8334	14.7411	12.4574	16.5964	16.95	13.3254	15.1792
Gamma	32.4491	32.3887	35.1832	33.5046	31.7763	35.27	34.5805	31.7763	25.5876	21.8788	28.6186	28.6186	33.9609	31.8539		Gamma	30.4406	33.6793	36.1294	32.4278	34.685	32.9163	34.5805	34.685	24.962	29.9301	29.614	27.0169	34.3612	32.1166
Two-way ANOVA																Two-way ANOVA
F (3, 48) = 7.658	p = 0.0003															F (3, 48) = 5.472	p = 0.0026
Šídák's multiple comparisons test																Šídák's multiple comparisons test
EYFP-mClkΔ19																EYFP-mClkΔ19
	p Value																p Value
Delta	0.0526															Delta	0.2832
Theta	0.8172															Theta	0.9067
Sigma	0.9912															Sigma	0.8525
Gamma	0.0011															Gamma	0.0048
Figure 7B																Figure 7E
	EYFP								mClkΔ19								EYFP								mClkΔ19
Delta	33.9636	38.2251	35.6079	38.5435	37.2847	36.8573	40.3283	37.2847	44.1177	37.1076	35.0561	42.5724	38.3222	38.9251		Delta	38.3793	43.0584	41.1396	38.3793	42.852	37.8311	38.4863	38.34	43.9637	31.3187	35.8905	44.6385	41.7281	39.5319
Theta	25.2855	25.3551	24.7339	23.1671	24.7507	24.3681	22.6018	24.7507	24.82	26.5305	25.8059	23.4663	38.3222	25.4798		Theta	23.7997	22.4781	22.8571	23.7997	22.1285	23.6038	23.9632	25.5563	24.8876	24.3463	25.7291	22.2808	22.2196	24.9517
Sigma	16.5465	17.1079	16.5128	14.753	16.0072	16.9336	14.8778	16.0072	16.0994	13.9252	16.5266	14.9169	15.3691	15.3059		Sigma	15.8702	14.5465	15.6643	15.8702	13.9959	14.8047	16.2452	14.7281	15.5425	12.317	16.9303	14.9438	13.5568	15.4499
Gamma	24.2044	19.3119	23.1453	23.5364	21.9574	21.841	22.1921	21.9574	14.9628	22.4367	22.6114	19.0444	22.3604	20.2892		Gamma	21.9507	19.917	20.339	21.9507	21.0236	23.7604	21.3053	21.3756	15.6062	32.0181	21.4502	18.1369	22.4955	20.0665
Two-way ANOVA																Two-way ANOVA
F (3, 48) = 2.953	p= 0.0418															F (3, 48) = 0.08851	p = 0.9660
Šídák's multiple comparisons test																Šídák's multiple comparisons test
EYFP-mClkΔ19																EYFP-mClkΔ19
	p Value																p Value
Delta	0.4358															Delta	0.9994
Theta	0.1207															Theta	0.9936
Sigma	0.9725															Sigma	0.9976
Gamma	0.4862															Gamma	>0.9999
Figure 7C																Figure 7F
	EYFP								mClkΔ19								EYFP								mClkΔ19
Delta	28.4474	31.8225	31.9895	34.9948	33.6703	32.0734	31.2815	33.6703	33.8404	36.2227	29.3853	37.4984	39.2557	32.6856		Delta	32.3675	28.0428	31.0084	32.3675	33.9879	31.1234	28.6029	31.5343	35.0938	34.8817	28.7507	44.6385	38.2142	31.5555
Theta	20.3864	21.1453	21.8208	21.7885	20.6799	21.3693	20.7667	20.6799	22.2169	25.5321	20.2322	20.6484	19.0555	21.4812		Theta	20.5454	20.7765	23.0921	20.5454	20.5909	21.0808	20.1376	21.7945	22.6035	24.5586	21.3017	22.2808	17.7537	22.0622
Sigma	12.0265	12.4812	12.3563	12.3268	11.756	11.9607	12.331	11.756	12.1542	13.5601	12.8587	12.0779	11.0016	11.7258		Sigma	11.7656	11.5746	10.8803	11.7656	11.5975	12.3897	11.8829	11.8172	12.687	13.091	14.0148	14.9438	10.7969	12.011
Gamma	39.1398	34.5511	33.8334	30.8899	33.8938	34.5966	35.6207	33.8938	31.7885	24.6852	37.5238	29.7752	30.6872	34.1074		Gamma	35.3215	39.606	35.0192	35.3215	33.8237	35.4061	39.3766	34.854	29.6156	27.4687	35.9327	18.1369	33.2353	34.3712
Two-way ANOVA																Two-way ANOVA
F (3, 48) = 3.596	p= 0.0201															F (3, 48) = 7.144	p = 0.0005
Šídák's multiple comparisons test																Šídák's multiple comparisons test
EYFP-mClkΔ19																EYFP-mClkΔ19
	p Value																p Value
Delta	0.163															Delta	0.0478
Theta	0.9938															Theta	0.9901
Sigma	>0.9999															Sigma	0.9238
Gamma	0.0591															Gamma	0.002
